# Supplementary material for: Incidence and risk factors for hypertension among HIV patients in rural Tanzania – A prospective cohort study
Source: PLoS One. 2017 Mar 8;12(3):e0172089. doi: 10.1371/journal.pone.0172089 (PMC5342176; doi:10.1371/journal.pone.0172089)
Supplement: S1 File — (XLS) [file pone.0172089.s001.xls]

## Sheet: Sheet1
id	eGFR_baseline	sex	hist_hypertension	Hypertension_baseline	Hypertension_followup	censor_hyper_followup	patient_followup_status
1	112.631	Male		No	No	0	In active follow up
2	152.968	Female		No	No	0	LTFU
3	130.012	Female		No	No	0	In active follow up
4	112.613	Male		No	No	0	In active follow up
5	116.766	Male		No	No	0	LTFU
6	129.149	Female	No	No	Yes	1	In active follow up
7	142.078	Female	No	No	No	0	LTFU
8	89.4206	Female	No	No	No	0	LTFU
9	122.734	Female	No	No	No	0	In active follow up
10	131.274	Male	No	No	No	0	In active follow up
11	112.208	Female	No	No	No	0	In active follow up
12	132.503	Male	No	No	No	0	Transfer out
13	108.364	Male	No	No	No	0	In active follow up
14	118.818	Female	No	No	No	0	Died
15	133.682	Female	No	No	No	0	In active follow up
16	142.903	Female	No	No	No	0	LTFU
17	116.602	Female	No	No	Yes	1	In active follow up
18	133.879	Male	No	No	Yes	1	In active follow up
19	115.34	Male	No	No	No	0	In active follow up
20	140.727	Female	No	No	No	0	In active follow up
21	104.338	Female	No	No	No	0	In active follow up
22	43.8546	Male	No	No	No	0	LTFU
23	109.341	Female	No	No	No	0	In active follow up
24	130.856	Female	No	No	No	0	In active follow up
25	115.702	Male	No	No	No	0	In active follow up
26	119.628	Male	No	No	No	0	In active follow up
27	129.438	Male	No	No	No	0	LTFU
28	120.855	Male	No	No	No	0	LTFU
29	108.064	Female	No	No	No	0	In active follow up
30	95.8117	Female	No	No	No	0	LTFU
31	133.393	Female	No	No	No	0	In active follow up
32	121.041	Female	No	No	No	0	In active follow up
33	132.26	Male	No	No	No	0	In active follow up
34	141.148	Female	No	No	No	0	LTFU
35	145.245	Female	No	No	No	0	LTFU
36	143.278	Female	No	No	No	0	Transfer out
37	132.995	Female	No	No	No	0	Transfer out
38	113.527	Male	No	No	No	0	LTFU
39	104.675	Male	No	No	No	0	In active follow up
40	124.916	Male	No	No	No	0	LTFU
41	119.881	Female	No	No	No	0	LTFU
42	141.571	Female	No	No	No	0	In active follow up
43	123.946	Female	No	No	No	0	LTFU
44	110.05	Male	No	No	Yes	1	In active follow up
45		Female	No	No	No	0	LTFU
46	133.896	Female	No	No	No	0	In active follow up
47	145.14	Female	No	No	No	0	In active follow up
48	113.024	Male	No	No	No	0	In active follow up
49	125.622	Male	No	No	No	0	LTFU
50	136.962	Male	No	No	No	0	LTFU
51	107.633	Male	No	No	No	0	In active follow up
52	139.128	Female	No	No	No	0	LTFU
53	126.569	Female	No	No	No	0	LTFU
54	134.314	Female	No	No	No	0	LTFU
55	141.655	Female	No	No	No	0	In active follow up
56	139.037	Female	No	No	No	0	LTFU
57	129.671	Female	No	No	Yes	1	LTFU
58	129.147	Male	No	No	No	0	LTFU
59	121.335	Female	No	No	No	0	In active follow up
60	119.176	Male	No	No	No	0	Transfer out
61	130.106	Female	No	No	No	0	LTFU
62	131.167	Male	No	No	No	0	LTFU
63	139.691	Female	No	No	No	0	LTFU
64	131.331	Female	No	No	No	0	In active follow up
65	121.721	Male	No	No	No	0	Transfer out
66	129.671	Female	No	No	No	0	In active follow up
67	137.276	Female	No	No	No	0	In active follow up
68	115.488	Female	No	No	No	0	LTFU
69	125.655	Female	No	No	No	0	In active follow up
70	124.302	Male	No	No	Yes	1	In active follow up
71	136.948	Female	No	No	No	0	LTFU
72	113.445	Female	No	No	No	0	Transfer out
73	119.999	Male	No	No	No	0	Died
74	118.81	Male	No	No	No	0	In active follow up
75	127.831	Female	No	No	No	0	LTFU
76	126.247	Male	No	No	No	0	In active follow up
77		Male	No	No	No	0	LTFU
78	126.928	Male	No	No	No	0	In active follow up
79	82.2451	Male	No	No	No	0	In active follow up
80	136.247	Female	No	No	No	0	Died
81	123.385	Female	No	No	No	0	In active follow up
82	134.761	Female	No	No	No	0	In active follow up
83	118.056	Male	No	No	No	0	In active follow up
84	129.196	Female	No	No	No	0	In active follow up
85	134.241	Female	No	No	No	0	In active follow up
86	117.912	Female	No	No	No	0	In active follow up
87	64.5857	Male	No	No	No	0	LTFU
88		Female	No	No	No	0	LTFU
89	128.201	Female	No	No	No	0	In active follow up
90	104.293	Male	No	No	No	0	In active follow up
91	111.034	Female	No	No	No	0	In active follow up
92	139.608	Female	No	No	No	0	In active follow up
93	126.853	Male	No	No	No	0	LTFU
94	127.293	Male	No	No	No	0	LTFU
95	130.004	Male	No	No	No	0	LTFU
96	143.495	Female	No	No	No	0	LTFU
97	125.978	Male	No	No	No	0	In active follow up
98	107.186	Female	No	No	No	0	LTFU
99	122.441	Female	No	No	No	0	In active follow up
100	124.687	Female	No	No	No	0	LTFU
101	119.603	Female	No	No	No	0	In active follow up
102	124.8	Female	No	No	No	0	In active follow up
103	139.893	Female	No	No	Yes	1	In active follow up
104	47.92	Female	No	No	Yes	1	In active follow up
105	103.935	Female	No	No	No	0	Died
106	115.652	Female	No	No	No	0	In active follow up
107	149.214	Female	No	No	No	0	LTFU
108	132.013	Male	No	No	No	0	LTFU
109	159.666	Female	No	No	No	0	In active follow up
110	130.432	Male	No	No	No	0	In active follow up
111	149.458	Female	No	No	Yes	1	Died
112	40.9646	Male	No	No	No	0	Died
113	123.115	Female	No	No	No	0	In active follow up
114	124.604	Female	No	No	No	0	In active follow up
115	120.901	Female	No	No	No	0	In active follow up
116	132.767	Male	No	No	No	0	In active follow up
117	34.7083	Female	No	No	No	0	LTFU
118	128.63	Female	No	No	No	0	Transfer out
119	95.9172	Female	No	No	No	0	Transfer out
120	127.873	Male	No	No	No	0	In active follow up
121	62.5238	Female	No	No	No	0	In active follow up
122	96.6129	Female	No	No	No	0	In active follow up
123	152.938	Female	No	No	Yes	1	In active follow up
124	143.326	Female	No	No	No	0	Died
125	142.496	Female	No	No	No	0	In active follow up
126	126.603	Female	No	No	No	0	In active follow up
127	146.886	Female	No	No	No	0	LTFU
128	146.217	Female	No	No	No	0	LTFU
129	151.328	Female	No	No	No	0	In active follow up
130	107.4	Male	No	No	Yes	1	In active follow up
131	145.684	Female	No	No	No	0	In active follow up
132	118.917	Male	No	No	No	0	LTFU
133	66.7237	Female	No	No	No	0	Died
134	145.718	Female	No	No	No	0	In active follow up
135	133.082	Female	No	No	No	0	In active follow up
136	118.481	Female	No	No	No	0	Died
137	136.873	Female	No	No	No	0	Died
138	121.851	Male	No	No	No	0	In active follow up
139	139.241	Female	No	No	No	0	LTFU
140	152.877	Female	No	No	No	0	LTFU
141	139.107	Female	No	No	No	0	In active follow up
142	123.929	Female	No	No	Yes	1	In active follow up
143	145.57	Male	No	No	No	0	LTFU
144	56.0227	Female	No	No	No	0	LTFU
145	149.789	Female	No	No	No	0	LTFU
146	126.212	Female	No	No	No	0	In active follow up
147		Male	No	No	No	0	LTFU
148	135.884	Female	No	No	No	0	In active follow up
149	125.728	Male	No	No	No	0	LTFU
150	120.526	Female	No	No	No	0	Died
151	131.629	Female	No	No	Yes	1	Transfer out
152	159.186	Female	No	No	No	0	In active follow up
153	131.381	Female	No	No	No	0	Transfer out
154	128.747	Female	No	No	No	0	In active follow up
155		Male	No	No	No	0	LTFU
156	134.161	Female	No	No	No	0	In active follow up
157	126.258	Female	No	No	No	0	In active follow up
158	119.666	Female	No	No	No	0	Died
159	136.206	Male	No	No	No	0	LTFU
160		Female	No	No	No	0	LTFU
161	148.734	Male	No	No	No	0	LTFU
162	104.68	Female	No	No	No	0	In active follow up
163	129.234	Male	No	No	No	0	In active follow up
164	129.218	Female	No	No	No	0	In active follow up
165	129.792	Male	No	No	No	0	LTFU
166	130.502	Female	No	No	No	0	Transfer out
167	161.104	Female	No	No	No	0	In active follow up
168	136.413	Male	No	No	No	0	LTFU
169	124	Male	No	No	No	0	In active follow up
170	117.935	Male	No	No	No	0	In active follow up
171	127.9	Female	No	No	No	0	In active follow up
172	115.049	Female	No	No	No	0	In active follow up
173	122.463	Female	No	No	Yes	1	In active follow up
174	122.632	Female	No	No	No	0	Died
175	128.325	Male	No	No	No	0	In active follow up
176	131.049	Male	No	No	No	0	In active follow up
177	122.664	Male	No	No	No	0	In active follow up
178	121.153	Female	No	No	No	0	In active follow up
179	128.212	Male	No	No	No	0	In active follow up
180	120.906	Female	No	No	No	0	In active follow up
181	105.398	Male	No	No	No	0	Died
182	139.136	Female	No	No	No	0	In active follow up
183	120.93	Male	No	No	No	0	LTFU
184	111.316	Female	No	No	No	0	In active follow up
185	130.934	Female	No	No	No	0	LTFU
186	113.045	Male	No	No	Yes	1	In active follow up
187	131.931	Male	No	No	No	0	In active follow up
188	134.306	Female	No	No	No	0	In active follow up
189	117.081	Male	No	No	No	0	Transfer out
190	122.122	Male	No	No	No	0	In active follow up
191	133.937	Female	No	No	No	0	In active follow up
192	114.667	Female	No	No	No	0	Transfer out
193	130.009	Female	No	No	No	0	In active follow up
194	128.283	Female	No	No	No	0	In active follow up
195	138.687	Female	No	No	No	0	LTFU
196	122.972	Female	No	No	No	0	In active follow up
197	125.187	Female	No	No	No	0	In active follow up
198	97.8656	Male	No	No	No	0	In active follow up
199	116.104	Male	No	No	No	0	In active follow up
200	118.001	Male	No	No	No	0	In active follow up
201	116.867	Male	No	No	No	0	In active follow up
202	139.083	Female	No	No	No	0	LTFU
203	129.634	Female	No	No	No	0	In active follow up
204	130.329	Female	No	No	No	0	LTFU
205	62.0058	Female	No	No	No	0	LTFU
206	71.2617	Female	No	No	No	0	In active follow up
207	135.72	Female	No	No	No	0	In active follow up
208	141.559	Female	No	No	No	0	In active follow up
209	135.118	Female	No	No	No	0	LTFU
210	116.595	Male	No	No	No	0	In active follow up
211	134.146	Female	No	No	No	0	In active follow up
212	119.827	Female	No	No	No	0	Transfer out
213	124.665	Female	No	No	No	0	In active follow up
214	122.164	Male	No	No	No	0	LTFU
215	129.052	Female	No	No	No	0	In active follow up
216	74.0999	Female	No	No	No	0	In active follow up
217	68.7855	Male	No	No	No	0	In active follow up
218	124.68	Male	No	No	No	0	LTFU
219	121.198	Male	No	No	No	0	LTFU
220	111.042	Female	No	No	No	0	In active follow up
221	129.11	Male	No	No	No	0	In active follow up
222	188.137	Male	No	No	Yes	1	LTFU
223	116.016	Female	No	No	No	0	In active follow up
224	142.168	Female	No	No	No	0	In active follow up
225	126.407	Male	No	No	No	0	Died
226	126.407	Male	No	No	No	0	In active follow up
227	138.046	Female	No	No	No	0	Transfer out
228	120.339	Male	No	No	No	0	LTFU
229		Female	No	No	No	0	In active follow up
230	127.293	Male	No	No	No	0	LTFU
231	107.309	Female	No	No	No	0	In active follow up
232	138.666	Female	No	No	No	0	In active follow up
233	129.265	Male	No	No	No	0	In active follow up
234	133.427	Female	No	No	No	0	In active follow up
235	122.486	Female	No	No	No	0	In active follow up
236	141.396	Female	No	No	No	0	In active follow up
237	143.702	Female	No	No	No	0	LTFU
238	136.835	Female	No	No	No	0	In active follow up
239	131.38	Male	No	No	No	0	Died
240	142.768	Female	No	No	No	0	In active follow up
241	146.893	Male	No	No	No	0	In active follow up
242	101.68	Female	No	No	No	0	In active follow up
243	139.56	Male	No	No	No	0	LTFU
244	143.384	Male	No	No	No	0	In active follow up
245	137.383	Female		No	No	0	In active follow up
246	134.206	Female	No	No	No	0	In active follow up
247	118.361	Female	No	No	No	0	LTFU
248	130.303	Female	No	No	No	0	In active follow up
249	148.259	Male	No	No	No	0	In active follow up
250	113.624	Female	No	No	No	0	In active follow up
251	112.71	Male	No	No	No	0	LTFU
252	125.283	Male	No	No	No	0	LTFU
253	129.705	Female	No	No	No	0	LTFU
254	91.8843	Female		No	No	0	In active follow up
255	114.279	Female	No	No	No	0	In active follow up
256	134.874	Female	No	No	No	0	In active follow up
257	143.539	Female	No	No	No	0	In active follow up
258	136.472	Female	No	No	No	0	In active follow up
259	96.8686	Male	No	No	No	0	In active follow up
260	109.965	Male	No	No	No	0	Transfer out
261	79.0487	Male	No	No	No	0	In active follow up
262	35.5617	Male	No	No	Yes	1	In active follow up
263	93.8577	Male	No	No	No	0	In active follow up
264	136.757	Female	No	No	No	0	Transfer out
265	125.933	Female	No	No	No	0	In active follow up
266	95.8483	Male	No	No	Yes	1	In active follow up
267	101.092	Female	No	No	No	0	In active follow up
268	101.865	Female	No	No	No	0	In active follow up
269	118.677	Male	No	No	No	0	In active follow up
270	106.673	Female	No	No	No	0	In active follow up
271	151.266	Female	No	No	No	0	LTFU
272	137.883	Female	No	No	No	0	LTFU
273	102.508	Female	No	No	No	0	LTFU
274	27.2255	Female	No	No	No	0	In active follow up
275	135.296	Male	No	No	No	0	LTFU
276	139.114	Female	No	No	No	0	In active follow up
277	134.536	Female	No	No	No	0	Died
278	136.807	Female	No	No	No	0	LTFU
279	129.659	Female	No	No	No	0	In active follow up
280	107.097	Female	No	No	Yes	1	In active follow up
281	130.195	Female	No	No	No	0	In active follow up
282	130.194	Female	No	No	No	0	LTFU
283	134.8	Female		No	No	0	Died
284	146.899	Female	No	No	No	0	In active follow up
285	128.066	Male	No	No	No	0	In active follow up
286	112.832	Male	No	No	No	0	In active follow up
287	117.303	Female	No	No	No	0	In active follow up
288	122.754	Male	No	No	No	0	In active follow up
289	129.024	Female	No	No	No	0	Transfer out
290	121.495	Male	No	No	No	0	In active follow up
291	139.771	Male	No	No	No	0	In active follow up
292	159.893	Female	No	No	No	0	In active follow up
293	101.31	Female	No	No	No	0	In active follow up
294	158.12	Female	No	No	No	0	In active follow up
295	148.941	Male	No	No	Yes	1	In active follow up
296	127.864	Male	No	No	No	0	LTFU
297	116.362	Female	No	No	No	0	In active follow up
298	133.275	Female	No	No	Yes	1	In active follow up
299	153.69	Female	No	No	Yes	1	In active follow up
300	122.103	Female	No	No	No	0	In active follow up
301	120.567	Female	No	No	No	0	In active follow up
302	112.928	Male	No	No	Yes	1	In active follow up
303	166.408	Female	No	No	No	0	In active follow up
304	135.978	Male	No	No	Yes	1	In active follow up
305	114.549	Male	No	No	No	0	LTFU
306	131.176	Female	No	No	No	0	In active follow up
307	87.781	Male	No	No	No	0	LTFU
308	129.25	Female	No	No	No	0	In active follow up
309	104.815	Female	No	No	No	0	LTFU
310	122.23	Female	No	No	No	0	In active follow up
311	133.069	Female	No	No	No	0	Died
312	128.965	Female	No	No	No	0	LTFU
313	158.287	Female	No	No	No	0	In active follow up
314	121.788	Female	No	No	Yes	1	In active follow up
315	122.692	Male	No	No	No	0	LTFU
316	147.244	Male	No	No	No	0	LTFU
317		Male	No	No	Yes	1	Transfer out
318	150.388	Female	No	No	No	0	LTFU
319		Male	No	No	No	0	LTFU
320	118.734	Male	No	No	No	0	In active follow up
321	105.895	Female	No	No	No	0	In active follow up
322	74.828	Male	No	No	Yes	1	LTFU
323		Female	No	No	Yes	1	In active follow up
324	88.9519	Male	No	No	Yes	1	In active follow up
325	9.8485	Female	No	No	No	0	LTFU
326	119.669	Male	No	No	No	0	Died
327	133.343	Female	No	No	Yes	1	Transfer out
328	134.498	Male	No	No	No	0	In active follow up
329	146.866	Male	No	No	No	0	Died
330	127.058	Male	No	No	No	0	LTFU
331	130.392	Female	No	No	No	0	In active follow up
332	141.272	Male	No	No	No	0	Died
333	143.538	Male	No	No	No	0	Died
334	110.116	Male	No	No	No	0	In active follow up
335	150.697	Male	No	No	No	0	In active follow up
336	135.667	Female	No	No	No	0	In active follow up
337	157.084	Female	No	No	No	0	In active follow up
338	152.337	Female	No	No	No	0	LTFU
339	167.264	Male	No	No	No	0	Died
340	109.872	Male	No	No	No	0	In active follow up
341		Male	No	No	No	0	LTFU
342	128.87	Male	No	No	No	0	LTFU
343	145.109	Male	No	No	Yes	1	Died
344	172.878	Female	No	No	No	0	Died
345	42.2855	Female	No	No	No	0	Transfer out
346	124.783	Female	No	No	No	0	In active follow up
347	128.908	Male	No	No	No	0	In active follow up
348	139.48	Female	No	No	No	0	Transfer out
349	144.073	Female	No	No	No	0	In active follow up
350		Male	No	No	No	0	LTFU
351		Male	No	No	No	0	In active follow up
352	121.301	Male	No	No	No	0	In active follow up
353	134.443	Female	No	No	No	0	In active follow up
354	9.78926	Female	No	No	No	0	Transfer out
355	121.233	Female	No	No	No	0	In active follow up
356	159.778	Female	No	No	No	0	In active follow up
357	126.206	Male	No	No	No	0	In active follow up
358	109.876	Male	No	No	No	0	Died
359	133.007	Male	No	No	No	0	LTFU
360	136.269	Female	No	No	No	0	In active follow up
361	114.667	Male	No	No	No	0	LTFU
362		Female	No	No	No	0	Transfer out
363	131.856	Female	No	No	No	0	In active follow up
364	164.955	Female	No	No	No	0	In active follow up
365	146.748	Male	No	No	Yes	1	In active follow up
366	118.126	Male	No	No	No	0	Died
367	104.267	Male	No	No	No	0	In active follow up
368	41.8679	Female	No	No	No	0	LTFU
369	140.425	Female	No	No	No	0	In active follow up
370	143.212	Female	No	No	No	0	In active follow up
371	48.3125	Female	No	No	No	0	Died
372	59.9223	Female	No	No	No	0	In active follow up
373	155.379	Female	No	No	No	0	In active follow up
374	102.143	Male	No	No	No	0	In active follow up
375	122.878	Female	No	No	Yes	1	In active follow up
376	122.176	Female	No	No	No	0	In active follow up
377	75.7839	Male	No	No	No	0	Died
378	119.749	Female	No	No	No	0	In active follow up
379	160.887	Female	No	No	No	0	In active follow up
380	122.056	Female	No	No	Yes	1	In active follow up
381	130.548	Male	No	No	No	0	In active follow up
382	120.841	Female	No	No	No	0	In active follow up
383	125.64	Female	No	No	No	0	Transfer out
384	102.567	Female	No	No	No	0	Transfer out
385	131.958	Female	No	No	No	0	In active follow up
386	134.358	Female	No	No	No	0	Transfer out
387	128.891	Female	No	No	No	0	In active follow up
388	161.156	Female	No	No	No	0	In active follow up
389	138.012	Male	No	No	No	0	In active follow up
390	153.748	Female	No	No	No	0	In active follow up
391	127.825	Male	No	No	No	0	Died
392	165.845	Female	No	No	No	0	LTFU
393	138.139	Male	No	No	No	0	In active follow up
394	144.044	Female	No	No	No	0	LTFU
395	138.944	Female	No	No	Yes	1	In active follow up
396	57.0041	Female	No	No	No	0	In active follow up
397		Male	No	No	No	0	In active follow up
398		Female	No	No	Yes	1	In active follow up
399	120.315	Female	No	No	No	0	In active follow up
400	129.133	Male	No	No	Yes	1	Died
401	134.625	Female	No	No	No	0	Transfer out
402		Female	No	No	No	0	In active follow up
403	110.313	Female	No	No	No	0	In active follow up
404	9.67291	Male	No	No	No	0	In active follow up
405	128.422	Male	No	No	No	0	Died
406	109.829	Male	No	No	No	0	In active follow up
407	168.847	Male	No	No	No	0	Died
408	133.881	Female	No	No	No	0	In active follow up
409	146.476	Female	No	No	No	0	LTFU
410	173.998	Female	No	No	No	0	In active follow up
411	130.859	Female	No	No	No	0	In active follow up
412	98.8859	Female	No	No	No	0	In active follow up
413	153.454	Female	No	No	No	0	Transfer out
414	121.188	Female	No	No	No	0	In active follow up
415	145.424	Male	No	No	Yes	1	In active follow up
416	149.223	Female	No	No	No	0	LTFU
417		Female	No	No	No	0	In active follow up
418	131.061	Female	No	No	No	0	In active follow up
419	103.915	Female	No	No	No	0	In active follow up
420	148.567	Male	No	No	No	0	In active follow up
421	118.81	Female	No	No	No	0	In active follow up
422	132.172	Female	No	No	No	0	LTFU
423	139.518	Female	No	No	No	0	In active follow up
424	140.559	Female	No	No	No	0	In active follow up
425	136.667	Male	No	No	No	0	In active follow up
426	142.96	Male	No	No	No	0	In active follow up
427	144.741	Female	No	No	No	0	In active follow up
428	116.521	Female	No	No	No	0	In active follow up
429	126.242	Male	No	No	No	0	In active follow up
430	113.07	Female	No	No	No	0	In active follow up
431	132.361	Female	No	No	No	0	In active follow up
432	131.982	Female	No	No	No	0	LTFU
433	114.363	Female	No	No	No	0	In active follow up
434	142.688	Male	No	No	No	0	In active follow up
435	107.843	Female	No	No	No	0	LTFU
436	97.3551	Male	No	No	No	0	In active follow up
437	150.126	Female	No	No	No	0	In active follow up
438	133.588	Male	No	No	No	0	LTFU
439	135.41	Female	No	No	No	0	In active follow up
440	133.167	Female	No	No	No	0	In active follow up
441	150.302	Female	No	No	Yes	1	In active follow up
442	130.763	Female	No	No	No	0	Transfer out
443	120.28	Female	No	No	No	0	In active follow up
444	99.3994	Female	No	No	No	0	In active follow up
445	146.103	Female	No	No	No	0	Transfer out
446	143.976	Female	No	No	No	0	In active follow up
447	129.717	Male	No	No	No	0	LTFU
448	133.526	Female	No	No	No	0	In active follow up
449	91.1925	Male	No	No	No	0	In active follow up
450	142.565	Female	No	No	No	0	In active follow up
451	138.298	Male	No	No	No	0	LTFU
452	114.502	Female	No	No	No	0	In active follow up
453	133.507	Male	No	No	No	0	LTFU
454	150.373	Male	No	No	No	0	LTFU
455	143.722	Male	No	No	No	0	In active follow up
456	145.674	Male	No	No	Yes	1	In active follow up
457	144.806	Female	No	No	No	0	LTFU
458	155.203	Female	No	No	No	0	LTFU
459	148.242	Female	No	No	No	0	In active follow up
460	138.619	Male	No	No	No	0	In active follow up
461	134.977	Female	No	No	No	0	LTFU
462	119.576	Male	No	No	No	0	LTFU
463	126.45	Female	No	No	No	0	Transfer out
464	137.768	Male	No	No	No	0	In active follow up
465	84.7085	Female	No	No	No	0	Transfer out
466	130.932	Male	No	No	No	0	Died
467	128.997	Female	No	No	No	0	LTFU
468	130.881	Male	No	No	No	0	In active follow up
469	133.473	Female	No	No	No	0	Transfer out
470	114.524	Male	No	No	No	0	In active follow up
471	151.559	Male	No	No	No	0	LTFU
472	137.457	Male	No	No	No	0	In active follow up
473	133.24	Female	No	No	No	0	In active follow up
474	135.51	Female	No	No	No	0	LTFU
475	142.589	Female	No	No	No	0	In active follow up
476	81.1848	Female	No	No	No	0	In active follow up
477	134.736	Male	No	No	No	0	In active follow up
478	141.085	Male	No	No	No	0	In active follow up
479	126.285	Female	No	No	No	0	In active follow up
480	148.478	Female	No	No	No	0	In active follow up
481	145.944	Female	No	No	No	0	In active follow up
482	117.827	Female	No	No	No	0	Transfer out
483	44.8039	Male	No	No	No	0	In active follow up
484	117.876	Male	No	No	No	0	In active follow up
485	106.367	Female	No	No	No	0	In active follow up
486	154.209	Male	No	No	No	0	In active follow up
487	10.772	Female	No	No	No	0	In active follow up
488	130.287	Male	No	No	No	0	Died
489	117.566	Male	No	No	No	0	LTFU
490	90.7804	Female	No	No	No	0	Died
491	147.194	Female	No	No	No	0	Died
492	136.18	Female	No	No	No	0	LTFU
493	111.371	Female	No	No	No	0	In active follow up
494	129.116	Female	No	No	No	0	LTFU
495	119.746	Male	No	No	No	0	LTFU
496	71.249	Female	No	No	No	0	Died
497	101.174	Female	No	No	No	0	In active follow up
498	24.9256	Female	No	No	Yes	1	Died
499	117.195	Female	No	No	No	0	In active follow up
500	129.832	Female	No	No	No	0	In active follow up
501	105.345	Male	No	No	No	0	Transfer out
502	130.017	Female	No	No	No	0	Transfer out
503	76.1894	Female	No	No	No	0	LTFU
504	121.065	Male	No	No	No	0	LTFU
505	58.8329	Male	No	No	Yes	1	In active follow up
506	146.889	Female	No	No	No	0	In active follow up
507	124.438	Female	No	No	No	0	In active follow up
508	106.963	Male	No	No	No	0	Died
509	125.762	Male	No	No	No	0	LTFU
510	115.096	Female	No	No	No	0	In active follow up
511	117.283	Female	No	No	No	0	LTFU
512	127.539	Male	No	No	No	0	Transfer out
513	113.171	Male	No	No	No	0	LTFU
514	130.762	Female	No	No	No	0	In active follow up
515	146.266	Female	No	No	No	0	In active follow up
516	141.859	Female	No	No	No	0	In active follow up
517	133.52	Female	No	No	No	0	In active follow up
518	161.71	Female	No	No	No	0	In active follow up
519	126.631	Male	No	No	No	0	LTFU
520	104.417	Female	No	No	No	0	In active follow up
521	180.254	Female	No	No	No	0	LTFU
522	145.133	Female	No	No	No	0	In active follow up
523	94.806	Male	No	No	Yes	1	In active follow up
524	122.691	Male	No	No	No	0	In active follow up
525	148.042	Female	No	No	No	0	LTFU
526	29.9568	Male	No	No	No	0	In active follow up
527	126.93	Female	No	No	No	0	Transfer out
528	125.551	Female	No	No	No	0	In active follow up
529	132.221	Male	No	No	No	0	In active follow up
530	135.387	Female	No	No	No	0	LTFU
531	140.68	Male	No	No	No	0	In active follow up
532	136.785	Male	No	No	No	0	In active follow up
533	130.22	Male	No	No	No	0	LTFU
534	127.984	Female	No	No	No	0	LTFU
535	130.217	Male	No	No	No	0	In active follow up
536	121.959	Female	No	No	No	0	In active follow up
537	108.883	Female	No	No	Yes	1	In active follow up
538	136.525	Female	No	No	No	0	In active follow up
539	129.25	Female	No	No	Yes	1	In active follow up
540	128.392	Male	No	No	No	0	In active follow up
541	92.1824	Female	No	No	Yes	1	In active follow up
542	114.709	Female	No	No	No	0	In active follow up
543	114.74	Male	No	No	No	0	In active follow up
544	108.881	Female	No	No	No	0	Transfer out
545	149.387	Female	No	No	No	0	In active follow up
546	117.997	Male	No	No	No	0	In active follow up
547	110.777	Male	No	No	No	0	In active follow up
548	116.804	Female	No	No	No	0	In active follow up
549	128.384	Male	No	No	No	0	Transfer out
550	107.9	Female	No	No	No	0	LTFU
551	119.205	Female	No	No	No	0	LTFU
552	130.695	Female	No	No	No	0	Transfer out
553	108.467	Female	No	No	No	0	In active follow up
554	158.892	Female	No	No	No	0	In active follow up
555	112.755	Female	No	No	Yes	1	In active follow up
556	101.482	Female	No	No	No	0	LTFU
557	120.506	Male	No	No	No	0	Transfer out
558	107.024	Male	No	No	No	0	In active follow up
559	123.917	Female	No	No	No	0	In active follow up
560	114.723	Male	No	No	No	0	In active follow up
561	120.05	Male	No	No	No	0	In active follow up
562	111.779	Male	No	No	No	0	In active follow up
563	148.542	Male	No	No	No	0	In active follow up
564	131.06	Female	No	No	No	0	In active follow up
565	101.48	Male	No	No	No	0	LTFU
566	105.139	Female	No	No	No	0	In active follow up
567	110.043	Female	No	No	No	0	Died
568	131.027	Female	No	No	No	0	In active follow up
569	143.951	Female	No	No	No	0	In active follow up
570	134.223	Male	No	No	No	0	In active follow up
571	99.4993	Female	No	No	No	0	Transfer out
572	120.687	Male	No	No	No	0	In active follow up
573	133.208	Male	No	No	No	0	LTFU
574	117.305	Female	No	No	No	0	LTFU
575	99.5373	Male	No	No	No	0	In active follow up
576	102.419	Male	No	No	No	0	In active follow up
577	137.667	Male	No	No	No	0	In active follow up
578	135.794	Male	No	No	No	0	In active follow up
579	86.5103	Male	No	No	No	0	LTFU
580	76.5049	Male	No	No	No	0	In active follow up
581	123.818	Female	No	No	No	0	In active follow up
582	119.481	Male	No	No	No	0	In active follow up
583	132.474	Female	No	No	No	0	In active follow up
584	102.324	Female	No	No	No	0	In active follow up
585	149.154	Female	No	No	No	0	LTFU
586	94.9536	Female	No	No	No	0	In active follow up
587	130.847	Female	No	No	No	0	In active follow up
588	114.679	Male	No	No	No	0	In active follow up
589	112.32	Female	No	No	No	0	LTFU
590	137.896	Male	No	No	No	0	LTFU
591	137.188	Female	No	No	No	0	In active follow up
592	102.184	Female	No	No	No	0	LTFU
593	142.975	Male	No	No	No	0	In active follow up
594	46.7111	Male	No	No	Yes	1	In active follow up
595	127.392	Female	No	No	No	0	LTFU
596	137.446	Male	No	No	No	0	In active follow up
597	109.739	Female	No	No	No	0	In active follow up
598	126.477	Male	No	No	No	0	LTFU
599	133.18	Male	No	No	No	0	In active follow up
600	85.172	Female	No	No	No	0	Transfer out
601	124.392	Male	No	No	No	0	LTFU
602	119.772	Female	No	No	No	0	In active follow up
603	144.934	Female	No	No	No	0	In active follow up
604	115.142	Male	No	No	No	0	In active follow up
605	64.8899	Male	No	No	No	0	In active follow up
606	93.4508	Female	No	No	Yes	1	In active follow up
607	143.114	Female	No	No	No	0	In active follow up
608	112.804	Male	No	No	No	0	In active follow up
609	23.3544	Female	No	No	No	0	In active follow up
610	117.864	Female	No	No	No	0	In active follow up
611	137.21	Male	No	No	No	0	In active follow up
612	143.025	Female	No	No	No	0	Transfer out
613	120.356	Male	No	No	No	0	In active follow up
614	60.1249	Female	No	No	No	0	In active follow up
615	140.173	Female	No	No	No	0	In active follow up
616	115.348	Female	No	No	No	0	Died
617	118.704	Female	No	No	No	0	LTFU
618	121.958	Male	No	No	No	0	LTFU
619	178.88	Male	No	No	No	0	Died
620	142.877	Male	No	No	No	0	In active follow up
621		Female	No	No	No	0	In active follow up
622	101.814	Male	No	No	No	0	In active follow up
623	138.373	Female	No	No	No	0	In active follow up
624	129.693	Female	No	No	No	0	Transfer out
625		Female	No	No	No	0	LTFU
626	129.137	Male	No	No	Yes	1	In active follow up
627	41.3326	Female	No	No	No	0	In active follow up
628	97.0823	Female	No	No	No	0	In active follow up
629	133.894	Male	No	No	Yes	1	In active follow up
630	142.355	Male	No	No	No	0	In active follow up
631	80.6549	Male	No	No	No	0	Died
632	38.5336	Female	No	No	No	0	In active follow up
633	126.131	Female	No	No	No	0	In active follow up
634	93.0067	Male	No	No	Yes	1	LTFU
635	120.999	Male	No	No	No	0	In active follow up
636	125.352	Female	No	No	No	0	Died
637	17.1051	Female	No	No	Yes	1	In active follow up
638	124.611	Female	No	No	No	0	In active follow up
639	133.868	Female	No	No	No	0	Transfer out
640	90.4381	Female	No	No	No	0	In active follow up
641	132.627	Female	No	No	No	0	In active follow up
642	47.8189	Male	No	No	No	0	LTFU
643	90.8372	Female	No	No	No	0	In active follow up
644	102.048	Female	No	No	No	0	In active follow up
645	139.364	Female	No	No	No	0	In active follow up
646	137.254	Male	No	No	No	0	LTFU
647	71.1885	Female	No	No	No	0	Transfer out
648	131.064	Male	No	No	No	0	In active follow up
649	135.365	Female	No	No	No	0	In active follow up
650	125.503	Female	No	No	No	0	In active follow up
651	132.67	Female	No	No	No	0	In active follow up
652	140.447	Female	No	No	No	0	In active follow up
653	36.3131	Female	No	No	No	0	In active follow up
654	118.659	Male	No	No	No	0	In active follow up
655	129.7	Male	No	No	No	0	In active follow up
656	109.835	Male	No	No	No	0	In active follow up
657	134.58	Male	No	No	No	0	In active follow up
658		Male	No	No	No	0	In active follow up
659	147.589	Male	No	No	No	0	Transfer out
660	96.7947	Male	No	No	No	0	LTFU
661	144.918	Female	No	No	No	0	LTFU
662	134.242	Male	No	No	No	0	LTFU
663	147.797	Female	No	No	Yes	1	In active follow up
664	122.204	Female	No	No	No	0	In active follow up
665	98.1447	Male	No	No	No	0	In active follow up
666	129.508	Male	No	No	No	0	In active follow up
667	122.585	Male	No	No	No	0	In active follow up
668	126.247	Male	No	No	No	0	In active follow up
669	103.029	Female	No	No	No	0	In active follow up
670	74.4961	Male	No	No	No	0	In active follow up
671	80.2893	Male	No	No	No	0	LTFU
672	118.462	Female	No	No	No	0	In active follow up
673	70.193	Male	No	No	Yes	1	In active follow up
674	126.857	Female	No	No	No	0	In active follow up
675	137.165	Female	No	No	No	0	Transfer out
676	89.8367	Female	No	No	No	0	In active follow up
677	123.167	Male	No	No	No	0	In active follow up
678	127.7	Female	No	No	No	0	In active follow up
679	119.649	Male	No	No	No	0	LTFU
680	162.408	Male	No	No	No	0	LTFU
681	109.938	Male	No	No	No	0	In active follow up
682	25.379	Female	No	No	No	0	In active follow up
683	108.343	Female	No	No	No	0	In active follow up
684	120.42	Female	No	No	Yes	1	In active follow up
685	85.4205	Male	No	No	No	0	In active follow up
686	126.532	Male	No	No	No	0	In active follow up
687	87.5673	Female	No	No	No	0	Transfer out
688	119.453	Male	No	No	No	0	Died
689	138.89	Female	No	No	Yes	1	In active follow up
690	39.2269	Female	No	No	No	0	In active follow up
691	105.866	Male	No	No	No	0	LTFU
692	149.621	Female	No	No	No	0	In active follow up
693	129.225	Female	No	No	No	0	LTFU
694	116.526	Female	No	No	No	0	In active follow up
695	128.063	Female	No	No	No	0	In active follow up
696	105.005	Male	No	No	No	0	In active follow up
697	128.636	Female	No	No	No	0	In active follow up
698	128.29	Male	No	No	No	0	In active follow up
699	148.912	Female	No	No	No	0	In active follow up
700	19.7857	Female	No	No	No	0	In active follow up
701	99.7436	Female	No	No	No	0	In active follow up
702	84.5062	Male	No	No	No	0	In active follow up
703	120.059	Female	No	No	No	0	In active follow up
704	143.607	Female	No	No	No	0	LTFU
705	131.872	Male	No	No	No	0	In active follow up
706	131.257	Female	No	No	No	0	In active follow up
707	164.932	Male	No	No	No	0	In active follow up
708	127.585	Male	No	No	No	0	In active follow up
709	129.896	Female	No	No	No	0	LTFU
710	75.1557	Male	No	No	No	0	LTFU
711		Female	No	No	No	0	In active follow up
712	134.423	Female	No	No	Yes	1	LTFU
713	133.282	Female	No	No	No	0	LTFU
714	128.704	Male	No	No	No	0	LTFU
715		Female	No	No	No	0	LTFU
716	119.965	Male	No	No	No	0	Died
717	111.701	Female	No	No	No	0	Transfer out
718	72.5674	Male	No	No	No	0	In active follow up
719	127.224	Female	No	No	No	0	In active follow up
720	101.976	Male	No	No	No	0	In active follow up
721	77.2961	Female	No	No	No	0	Died
722	158.94	Female	No	No	No	0	In active follow up
723		Female		No	No	0	LTFU
724	121.743	Male	No	No	No	0	LTFU
725	108.332	Female		No	No	0	LTFU
726	135.84	Male		No	No	0	LTFU
727	130.935	Male	No	No	No	0	In active follow up
728	142.014	Female		No	No	0	In active follow up
729	111.548	Female	No	No	No	0	In active follow up
730	167.084	Female		No	No	0	In active follow up
731	144.415	Female		No	No	0	In active follow up
732	101.726	Male	No	No	No	0	In active follow up
733	129.146	Female	No	No	No	0	In active follow up
734	124.767	Male	No	No	No	0	In active follow up
735	145.866	Female	No	No	No	0	LTFU
736	21.6915	Female	No	No	No	0	In active follow up
737	120.32	Male	No	No	No	0	Transfer out
738	102.228	Female	No	No	No	0	In active follow up
739	130.761	Female	No	No	No	0	In active follow up
740	165.023	Female	No	No	Yes	1	In active follow up
741	151.828	Female	No	No	No	0	In active follow up
742	141.349	Female	No	No	No	0	In active follow up
743	124.15	Female	No	No	No	0	In active follow up
744	116.116	Female	No	No	No	0	In active follow up
745	165.186	Female	No	No	No	0	LTFU
746	89.7151	Female	No	No	Yes	1	In active follow up
747	138.86	Male	No	No	No	0	In active follow up
748	133.247	Male	No	No	No	0	In active follow up
749	117.866	Female	No	No	Yes	1	In active follow up
750	141.932	Male	No	No	Yes	1	In active follow up
751	123.382	Female	No	No	No	0	In active follow up
752	168.232	Male	No	No	No	0	LTFU
753	150.159	Male	No	No	No	0	In active follow up
754	136.868	Female	No	No	No	0	In active follow up
755	137.937	Female	No	No	No	0	LTFU
756	134.335	Male	No	No	No	0	In active follow up
757	133.819	Female	No	No	No	0	LTFU
758	117.156	Male	No	No	No	0	In active follow up
759	118.074	Female	No	No	No	0	In active follow up
760	122.85	Male	No	No	Yes	1	In active follow up
761	83.139	Female	No	No	No	0	In active follow up
762	153.712	Female	No	No	Yes	1	In active follow up
763	127.625	Female	No	No	No	0	In active follow up
764	140.572	Female	No	No	Yes	1	In active follow up
765	149.219	Female	No	No	No	0	In active follow up
766	125.787	Male	No	No	No	0	In active follow up
767	161.444	Female	No	No	No	0	In active follow up
768	130.221	Male	No	No	No	0	In active follow up
769	109.246	Female	No	No	No	0	In active follow up
770	144.409	Female	No	No	No	0	In active follow up
771	154.019	Female	No	No	No	0	In active follow up
772	134.385	Male	No	No	No	0	In active follow up
773	139.754	Male	No	No	Yes	1	Transfer out
774	112.221	Male	No	No	Yes	1	In active follow up
775	158.449	Male	No	No	No	0	In active follow up
776	61.3126	Female	No	No	No	0	In active follow up
777	148.255	Female	No	No	No	0	In active follow up
778	103.605	Male	No	No	No	0	LTFU
779	89.9251	Male	No	No	No	0	In active follow up
780	124.494	Male	No	No	No	0	In active follow up
781	143.221	Female	No	No	No	0	In active follow up
782	133.218	Female	No	No	No	0	Died
783	138.629	Female	No	No	Yes	1	In active follow up
784	159.286	Male	No	No	No	0	In active follow up
785	103.246	Male	No	No	No	0	In active follow up
786	116.893	Female	No	No	No	0	In active follow up
787	153.683	Female	No	No	No	0	Transfer out
788	118.516	Female	No	No	No	0	In active follow up
789	91.2569	Female	No	No	Yes	1	In active follow up
790	134.254	Female	No	No	No	0	In active follow up
791	125.509	Male	No	No	Yes	1	In active follow up
792	134.331	Female	No	No	No	0	In active follow up
793	137.128	Female	No	No	No	0	In active follow up
794	121.417	Female	No	No	No	0	In active follow up
795	177.367	Male	No	No	No	0	In active follow up
796	100.901	Female	No	No	Yes	1	Transfer out
797	129.637	Female	No	No	Yes	1	In active follow up
798	79.822	Female	No	No	Yes	1	In active follow up
799	138.909	Female	No	No	No	0	In active follow up
800	150.357	Female	No	No	No	0	Transfer out
801	145.72	Female	No	No	No	0	In active follow up
802	145.751	Female	No	No	No	0	In active follow up
803	134.091	Male	No	No	No	0	LTFU
804	134.319	Male	No	No	No	0	In active follow up
805	136.223	Female		No	No	0	In active follow up
806	134.665	Female	No	No	No	0	In active follow up
807	97.1407	Male	No	No	Yes	1	In active follow up
808	106.978	Female	No	No	Yes	1	In active follow up
809	133.184	Female		No	Yes	1	In active follow up
810	111.591	Female	No	No	No	0	In active follow up
811	137.719	Female	No	No	No	0	LTFU
812	119.694	Female	No	No	Yes	1	In active follow up
813	121.131	Male	No	No	No	0	In active follow up
814	129.534	Female	No	No	No	0	In active follow up
815	10.9845	Female	No	No	Yes	1	In active follow up
816		Male	No	No	No	0	LTFU
817	122.304	Male	No	No	No	0	In active follow up
818	127.557	Male	No	No	No	0	In active follow up
819	142.606	Female	No	No	No	0	LTFU
820	133.927	Female	No	No	No	0	Transfer out
821	123.868	Male	No	No	Yes	1	In active follow up
822	140.412	Male	No	No	Yes	1	Transfer out
823	130.295	Male	No	No	No	0	Died
824	138.325	Female	No	No	No	0	In active follow up
825	164.048	Female	No	No	No	0	Transfer out
826	126.552	Female	No	No	No	0	In active follow up
827	122.606	Female		No	No	0	LTFU
828	115.455	Female	No	No	No	0	LTFU
829	114.475	Female		No	No	0	In active follow up
830	106.487	Female		No	No	0	In active follow up
831	131.184	Female	No	No	No	0	In active follow up
832	129.716	Female	No	No	No	0	Transfer out
833	154.534	Female		No	No	0	In active follow up
834	139.298	Female	No	No	No	0	In active follow up
